# Supplementary material for: BHLHE40 Maintains the Stemness of PαS Cells In Vitro by Targeting Zbp1 through the Wnt/β-Catenin Signaling Pathway
Source: Biomedicines. 2023 Aug 3;11(8):2190. doi: 10.3390/biomedicines11082190 (PMC10452820; doi:10.3390/biomedicines11082190)
Supplement: Supplementary file 1 [file biomedicines-11-02190-s001.zip]

Archive with 1 entries (1 files):
- biomedicines-2493407-supplementary.pdf
